# Supplementary material for: Reactive Oxygen Ion Beam-Induced Deposition for Concurrent Purification of Platinum Nanostructures
Source: Nanomaterials (Basel). 2026 Feb 17;16(4):261. doi: 10.3390/nano16040261 (PMC12943533; doi:10.3390/nano16040261)
Supplement: Supplementary file 1 [file nanomaterials-16-00261-s001.zip]

Archive with 1 entries (1 files):
- nanomaterials-4125878-supplementary.pdf
